# Supplementary material for: Synthesis of Boronated Amidines by Addition of Amines to Nitrilium Derivative of Cobalt Bis(Dicarbollide)
Source: Molecules. 2021 Oct 29;26(21):6544. doi: 10.3390/molecules26216544 (PMC8588172; doi:10.3390/molecules26216544)
Supplement: Supplementary file 1 [file molecules-26-06544-s001.zip]

Archive with 1 entries (1 files):
- molecules-1435092-supplementary.pdf
